# Supplementary material for: Tear Protein Alteration in Dogs with Keratoconjunctivitis Sicca
Source: Animals (Basel). 2026 Jan 6;16(2):160. doi: 10.3390/ani16020160 (PMC12837657; doi:10.3390/ani16020160)
Supplement: Supplementary file 1 [file animals-16-00160-s001.zip]

Archive with 1 entries (1 files):
- animals-4018029-supplementary.pdf
